# Supplementary material for: Rat 3D Printed Induction Device (RAPID-3D): A 3D-Printed Device for Uniform and Reproducible Scald Burn Induction in Rats with Histological and Microvascular Validation
Source: Biology (Basel). 2025 Apr 7;14(4):378. doi: 10.3390/biology14040378 (PMC12025246; doi:10.3390/biology14040378)
Supplement: Supplementary file 1 [file biology-14-00378-s001.zip]

Archive with 1 entries (1 files):
- biology-3532815-supplementary.mp4
